# Supplementary material for: yMap: an automated method to map yeast variants to protein modifications and functional regions
Source: Bioinformatics. 2016 Nov 21;33(4):571–3. doi: 10.1093/bioinformatics/btw658 (PMC5408805; doi:10.1093/bioinformatics/btw658)
Supplement: Supplementary Data [file btw658_supp.zip]

Archive with 2 entries (2 files):
- Supplementary-analyses.zip
- SupplementaryInformationYMapv3.docx
